# Supplementary material for: TMT-based quantitative proteomics analysis reveals the role of Notch signaling in FAdV-4-infected LMH cell
Source: Front Microbiol. 2022 Sep 15;13:988259. doi: 10.3389/fmicb.2022.988259 (PMC9520525; doi:10.3389/fmicb.2022.988259)
Supplement: Supplementary file 1 [file Table_2.XLSX]

## Sheet: sheet1
Accession	Protein Name	Gene Name	F/Ctrl	t test p value
ENSGALP00000014459	GIPC PDZ domain containing family member 2	GIPC2	5.85622	0.0240303
ENSGALP00000042672	synaptophysin like 1	SYPL1	1.43919	0.0254747
ENSGALP00000054037	N-terminal EF-hand calcium binding protein 1	NECAB1	1.39945	0.0273329
ENSGALP00000052756	ankyrin 3	ANK3	1.38241	0.0391397
ENSGALP00000053021	doublecortin like kinase 2	DCLK2	1.3549	0.00464942
ENSGALP00000069491	syntaxin binding protein 5	STXBP5	1.33338	0.0495953
ENSGALP00000068792			1.32977	0.0174615
ENSGALP00000071185			1.32796	0.00367081
ENSGALP00000072976	SWI5 dependent homologous recombination repair protein 1	SFR1	1.32157	0.00604356
ENSGALP00000069214	tRNA methyltransferase 10A	TRMT10A	1.31829	0.0314487
ENSGALP00000016725	RNA binding protein, mRNA processing factor	RBPMS	1.31729	0.0197708
ENSGALP00000020952	serpin family B member 10	SERPINB10	1.31599	0.0326767
ENSGALP00000015031	heat shock protein family A (Hsp70) member 12A	HSPA12A	1.30606	0.00291849
ENSGALP00000051579	mitoguardin 2	MIGA2	1.29823	0.0447005
ENSGALP00000032184	annexin A1	ANXA1	1.28772	0.00528306
ENSGALP00000071689			1.27087	0.000668864
ENSGALP00000007867	coenzyme Q4	COQ4	1.27006	0.0474859
ENSGALP00000064288	sorbin and SH3 domain containing 2	SORBS2	1.26948	0.0446208
ENSGALP00000039928	fem-1 homolog A	FEM1A	1.2681	0.0108575
ENSGALP00000056061	retinitis pigmentosa 9 (autosomal dominant)		1.26478	0.00717179
ENSGALP00000012194	two pore segment channel 2		1.26464	0.0111053
ENSGALP00000073326			1.26404	0.0454687
ENSGALP00000073819	MORC family CW-type zinc finger 2	MORC2	1.26303	0.00295662
ENSGALP00000072752	ankyrin repeat domain 39	ANKRD39	1.26163	0.0299866
ENSGALP00000009294	cytochrome P450, family 2, subfamily C, polypeptide 23b	CYP2C23b	1.26154	0.0279119
ENSGALP00000066660	DNA nucleotidylexotransferase	DNTT	1.25994	0.00369296
ENSGALP00000005125	nuclear transcription factor Y subunit alpha	NFYA	1.25201	0.0204136
ENSGALP00000070620	peptidylglycine alpha-amidating monooxygenase	PAM	1.25003	0.0363436
ENSGALP00000007427	aspartoacylase	ASPA	1.24826	0.00530744
ENSGALP00000050467	USP6 N-terminal like	USP6NL	1.24666	0.0155437
ENSGALP00000047985	MAP kinase activating death domain	MADD	1.24621	0.0118413
ENSGALP00000014019	tubulin tyrosine ligase	TTL	1.24468	0.00894306
ENSGALP00000066364	ubiquitin-fold modifier conjugating enzyme 1		1.24441	0.00545801
ENSGALP00000044324	inhibitor of growth family member 2	ING2	1.24236	0.0184087
ENSGALP00000022380	inositol monophosphatase 2	IMPA2	1.24087	0.0443478
ENSGALP00000073521	cyclin and CBS domain divalent metal cation transport mediator 4	CNNM4	1.23767	0.0333398
ENSGALP00000052946	tetratricopeptide repeat and ankyrin repeat containing 1	TRANK1	1.23744	0.0327012
ENSGALP00000022055	ALG2 alpha-1,3/1,6-mannosyltransferase	ALG2	1.23573	0.0184798
ENSGALP00000026794	exostosin like glycosyltransferase 3	EXTL3	1.23353	0.026697
ENSGALP00000041866	zinc finger and BTB domain containing 7A	ZBTB7A	1.23191	0.0479078
ENSGALP00000050662	DENN domain containing 4A	DENND4A	1.23089	0.0375694
ENSGALP00000044108	G protein-coupled receptor kinase 2	GRK2	1.23058	0.00856975
ENSGALP00000048247	tetratricopeptide repeat domain 21B	TTC21B	1.22994	0.0364378
ENSGALP00000008820	HNF1 homeobox B	HNF1B	1.22864	0.0494748
ENSGALP00000057186	sterile alpha motif domain containing 4A	SAMD4A	1.2277	0.0475768
ENSGALP00000013917	INO80 complex subunit	INO80	1.22662	0.0339864
ENSGALP00000051642	maturin, neural progenitor differentiation regulator homolog	MTURN	1.22627	0.0120372
ENSGALP00000008995	SRR1 domain containing	SRRD	1.22471	0.0344465
ENSGALP00000067762	transport and golgi organization 6 homolog	TANGO6	1.22321	0.0194979
ENSGALP00000021484	RecQ like helicase	RECQL	1.22237	0.0410038
ENSGALP00000065049	sideroflexin 4	SFXN4	1.22186	0.0294815
ENSGALP00000024602			1.2202	0.00180959
ENSGALP00000060110	zinc finger protein 740	ZNF740	1.21927	0.00813784
ENSGALP00000026885	cytochrome P450, family 2, subfamily AC, polypeptide 1	CYP2AC1	1.21885	0.0194061
ENSGALP00000018177	chimerin 2		1.21711	0.00268335
ENSGALP00000006118	keratin, type I cytoskeletal 10-like		1.21708	0.049202
ENSGALP00000030803	sirtuin 7	SIRT7	1.2166	0.0236108
ENSGALP00000019284	spermatogenesis associated 5	SPATA5	1.21596	0.0136374
ENSGALP00000013773	zinc finger FYVE-type containing 19	ZFYVE19	1.2156	0.00140539
ENSGALP00000025133	X-ray repair cross complementing 4	XRCC4	1.21419	0.00799723
ENSGALP00000057957	anti-silencing function 1A histone chaperone	ASF1A	1.21388	0.010465
ENSGALP00000074149	E3 ubiquitin-protein ligase HECTD3-like		1.21293	0.00731842
ENSGALP00000045057	ferric chelate reductase 1	FRRS1	1.21259	0.0297892
ENSGALP00000069050	kinectin 1	KTN1	1.21058	0.0153341
ENSGALP00000063260	deleted in malignant brain tumors 1 protein-like	DMBT1L	1.20984	0.00159186
ENSGALP00000001108	VPS33B, late endosome and lysosome associated	VPS33B	1.20967	0.012616
ENSGALP00000046973	oxysterol binding protein like 7	OSBPL7	1.20914	0.00601447
ENSGALP00000067584	dynamin 1 like	DNM1L	1.20745	0.0328629
ENSGALP00000006946			1.20699	0.0195667
ENSGALP00000017167	centrosomal protein 128	CEP128	1.20633	0.0200298
ENSGALP00000070830	ring finger protein 115		1.20517	0.0102651
ENSGALP00000071027	Heat shock factor protein 3	HSF3	1.20473	0.0226048
ENSGALP00000008778	N-acetyltransferase, liver isozyme	NAT	1.20355	0.00465487
ENSGALP00000071033	golgin A3	GOLGA3	1.2033	0.0489013
ENSGALP00000058519	ankyrin repeat and IBR domain containing 1	ANKIB1	1.20251	0.00539092
ENSGALP00000042429	transmembrane protein 8A	TMEM8A	1.20159	0.00491297
ENSGALP00000065688			1.20079	0.0194471
ENSGALP00000067163	kelch domain containing 7A	KLHDC7A	1.20072	0.00321758
ENSGALP00000024448	centrosomal protein 78	CEP78	1.20054	0.000554583
ENSGALP00000003885	MTSS I-BAR domain containing 2	MTSS2	1.20001	0.00482934
ENSGALP00000001685	NIMA related kinase 6	NEK6	0.808972	0.044177
ENSGALP00000015840	family with sequence similarity 98 member B	FAM98B	0.808687	0.0144761
ENSGALP00000065460	microtubule associated protein 1 light chain 3 alpha	MAP1LC3A	0.80813	0.00259315
ENSGALP00000006590	chromosome 9 open reading frame 78	C9orf78	0.806995	0.00396724
ENSGALP00000071187	dynein light chain LC8-type 2	DYNLL2	0.806555	0.00744135
ENSGALP00000071453	nucleic acid binding protein 2	NABP2	0.806141	0.049629
ENSGALP00000050850	transgelin 2	TAGLN2	0.803866	0.00326185
ENSGALP00000012905	solute carrier family 16 member 5	SLC16A5	0.802236	0.00476033
ENSGALP00000012604	solute carrier family 39 member 10	SLC39A10	0.80179	0.0220909
ENSGALP00000008334	ribosomal protein S6 kinase B1	RPS6KB1	0.801413	0.020926
ENSGALP00000059294	zinc finger protein 639	ZNF639	0.801288	0.0361627
ENSGALP00000056110	FGGY carbohydrate kinase domain containing	FGGY	0.80067	0.028431
ENSGALP00000016608	target of EGR1, exonuclease	TOE1	0.800305	0.00313129
ENSGALP00000067582	spermatogenesis associated 13		0.80006	0.0139179
ENSGALP00000020155	TGF-beta activated kinase 1 (MAP3K7) binding protein 2	TAB2	0.799212	0.0187007
ENSGALP00000059698	solute carrier family 6 member 8		0.798111	0.0302913
ENSGALP00000059344	family with sequence similarity 45 member A	FAM45A	0.797415	0.0460428
ENSGALP00000057482	glucose-6-phosphatase catalytic subunit	G6PC	0.797069	0.0284729
ENSGALP00000000423	cysteine and glycine rich protein 1	CSRP1	0.797011	0.038557
ENSGALP00000067390	cytochrome b5 reductase 4	CYB5R4	0.796547	0.049727
ENSGALP00000053630	tumor protein D52	TPD52	0.796334	0.0355999
ENSGALP00000008551	solute carrier family 35 member A3	SLC35A3	0.795209	0.00501702
ENSGALP00000067883	mitochondrial contact site and cristae organizing system subunit 13	MICOS13	0.794947	0.0193751
ENSGALP00000001107	signal sequence receptor subunit 2	SSR2	0.794661	0.0158049
ENSGALP00000062678	stromal cell derived factor 2 like 1	SDF2L1	0.794166	0.00330843
ENSGALP00000067377	coiled-coil domain containing 88C	CCDC88C	0.793721	0.00258671
ENSGALP00000053412	queuine tRNA-ribosyltransferase catalytic subunit 1		0.792919	0.017528
ENSGALP00000062446	histidine triad nucleotide binding protein W	HINTW	0.79107	0.0267465
ENSGALP00000067406	nuclear receptor subfamily 2 group F member 2	NR2F2	0.790325	0.0497214
ENSGALP00000045196	SAP domain containing ribonucleoprotein	SARNP	0.789353	0.0012933
ENSGALP00000044954	abl interactor 2	ABI2	0.78928	0.0202428
ENSGALP00000064381	GrpE like 1, mitochondrial	GRPEL1	0.788687	0.00594346
ENSGALP00000025401	proline rich nuclear receptor coactivator 1	PNRC1	0.788422	0.00264014
ENSGALP00000047744	tubulin polymerization promoting protein	TPPP	0.786719	0.000656666
ENSGALP00000000896	chromosome transmission fidelity factor 8	CHTF8	0.786557	0.0182328
ENSGALP00000013991	alpha 2-HS glycoprotein	AHSG	0.785579	0.018208
ENSGALP00000048802	stathmin 1	STMN1	0.785217	0.00461655
ENSGALP00000068823	lymphocyte antigen 75	LY75	0.785182	0.0469789
ENSGALP00000022049	Sec61 translocon beta subunit	SEC61B	0.784152	0.00365183
ENSGALP00000056937	prolylcarboxypeptidase	PRCP	0.783319	0.0197314
ENSGALP00000001633	chromosome 26 C1orf116 homolog		0.782993	0.014898
ENSGALP00000048753	chromosome 5 C14orf166 homolog	C5H14orf166	0.782415	0.00580984
ENSGALP00000037209	mitochondrial ribosomal protein S18C	MRPS18C	0.782284	0.0494745
ENSGALP00000037232	EWS RNA binding protein 1	EWSR1	0.782058	0.0244172
ENSGALP00000058010	peroxisomal biogenesis factor 5 like	PEX5L	0.781453	0.0332785
ENSGALP00000023047	corepressor interacting with RBPJ, 1	CIR1	0.781266	0.0223669
ENSGALP00000068282			0.781264	0.0316496
ENSGALP00000006962	mitochondrial calcium uptake 1	MICU1	0.779709	0.00932489
ENSGALP00000059748	mediator complex subunit 6	MED6	0.779288	0.0147785
ENSGALP00000042043	TSC22 domain family member 2	TSC22D2	0.778223	0.0329856
ENSGALP00000058204	family with sequence similarity 103 member A1	FAM103A1	0.776918	0.0311111
ENSGALP00000044469	TOX high mobility group box family member 3	TOX3	0.775122	0.00196767
ENSGALP00000073275	hes related family bHLH transcription factor with YRPW motif like	HEYL	0.773011	0.00396953
ENSGALP00000013572	autophagy related 13	ATG13	0.772763	0.0192424
ENSGALP00000047405	ring finger protein 214	RNF214	0.77159	0.0347795
ENSGALP00000070162	spectrin beta chain, brain 4-like		0.771566	0.0481092
ENSGALP00000015342	BCL2 associated athanogene 3	BAG3	0.770831	0.00018164
ENSGALP00000054689	R3H domain containing 1	R3HDM1	0.765784	0.028873
ENSGALP00000067810			0.763764	0.0170456
ENSGALP00000051589	CWF19-like 1, cell cycle control (S. pombe)	CHUK	0.763372	0.0168373
ENSGALP00000046411	NADH:ubiquinone oxidoreductase subunit A13	NDUFA13	0.761697	0.0377416
ENSGALP00000004984	serine racemase	SRR	0.756631	0.026488
ENSGALP00000056460	protein kinase (cAMP-dependent, catalytic) inhibitor gamma	PKIG	0.754945	0.019948
ENSGALP00000067979	reticulon 4	RTN4	0.754769	0.0460235
ENSGALP00000051809	glucocorticoid modulatory element binding protein 2	GMEB2	0.753871	0.0389795
ENSGALP00000067824			0.752571	0.00545548
ENSGALP00000007481	BUD31 homolog	BUD31	0.751583	0.0453201
ENSGALP00000053764	muscleblind like splicing regulator 1	MBNL1	0.751236	0.0197706
ENSGALP00000051069	cytochrome c oxidase assembly factor 6	COA6	0.748858	0.016679
ENSGALP00000021203	death associated protein	DAP	0.747866	0.0115543
ENSGALP00000042067	drosha ribonuclease III	DROSHA	0.747646	0.0259447
ENSGALP00000007770	phosphatidylethanolamine N-methyltransferase	PEMT	0.747231	0.0292541
ENSGALP00000065162	myelin basic protein	MBP	0.746069	0.0200095
ENSGALP00000061869	dynein light chain 1 cytoplasmic	DYL1	0.74402	0.00189013
ENSGALP00000005531	MYB proto-oncogene like 2	MYBL2	0.743052	0.038898
ENSGALP00000067570			0.74111	0.0406017
ENSGALP00000045238	barrier to autointegration factor 1	BANF1	0.738596	0.0322838
ENSGALP00000072137	Wolf-Hirschhorn syndrome candidate 1		0.737752	0.0381537
ENSGALP00000055736	insulin like growth factor binding protein 1	IGFBP1	0.735709	0.0185851
ENSGALP00000060763	tropomyosin 4	TPM4	0.734491	0.0211204
ENSGALP00000072339	SRY-box 5	SOX5	0.731367	0.00675605
ENSGALP00000069356	zinc finger ZZ-type and EF-hand domain containing 1	ZZEF1	0.731321	0.0109666
ENSGALP00000055715	Sin3A associated protein 30	SAP30	0.725835	0.0498974
ENSGALP00000039233	suppressor of IKBKE 1	SIKE1	0.725313	0.0107115
ENSGALP00000053908	single stranded DNA binding protein 3	SSBP3	0.719575	0.00119097
ENSGALP00000068063	CD164 molecule	CD164	0.717634	0.0492042
ENSGALP00000052003	F-box protein 42	FBXO42	0.716606	0.0182207
ENSGALP00000007365			0.702566	0.0150851
ENSGALP00000061330	prosaposin	PSAP	0.693244	0.0190058
ENSGALP00000055687	MYC binding protein		0.671275	0.00843918
ENSGALP00000023602	glutaredoxin	GLRX	0.66479	0.0418609
ENSGALP00000006289	recombination signal binding protein for immunoglobulin kappa J region like	RBPJL	0.660903	0.019101
ENSGALP00000045263	YEATS domain containing 2	YEATS2	0.649891	0.0350682
ENSGALP00000007540	tropomodulin 2	TMOD2	0.64476	0.0356562
ENSGALP00000053151	sestrin 1	SESN1	0.639745	0.0146856
ENSGALP00000069896	ubiquinol-cytochrome c reductase hinge protein like	UQCRHL	0.605583	0.00414723
ENSGALP00000045393	high mobility group nucleosomal binding domain 4	HMGN4	0.464634	0.00359707
