# Supplementary material for: TMT-based quantitative proteomics analysis reveals the role of Notch signaling in FAdV-4-infected LMH cell
Source: Front Microbiol. 2022 Sep 15;13:988259. doi: 10.3389/fmicb.2022.988259 (PMC9520525; doi:10.3389/fmicb.2022.988259)
Supplement: Supplementary file 2 [file Table_3.XLSX]

## Sheet: Enrichment
GO_ID	Term	Test	TestSeqs	P value	FDR	richFactor
GO:0003677	DNA binding	23	ENSGALP00000071027,ENSGALP00000073326,ENSGALP00000005531,ENSGALP00000045196,ENSGALP00000051809,ENSGALP00000053908,ENSGALP00000059294,ENSGALP00000067824,ENSGALP00000071453,ENSGALP00000005125,ENSGALP00000045393,ENSGALP00000044469,ENSGALP00000067406,ENSGALP00000000896,ENSGALP00000006289,ENSGALP00000008820,ENSGALP00000013917,ENSGALP00000021484,ENSGALP00000044324,ENSGALP00000044954,ENSGALP00000045238,…	0.000737144	0.505407	0.0582278
GO:0006355	regulation of transcription, DNA-templated	32	ENSGALP00000045196,ENSGALP00000067406,ENSGALP00000067824,ENSGALP00000051809,ENSGALP00000059748,ENSGALP00000021203,ENSGALP00000046411,ENSGALP00000059294,ENSGALP00000023047,ENSGALP00000057957,ENSGALP00000044324,ENSGALP00000044469,ENSGALP00000072976,ENSGALP00000005531,ENSGALP00000008820,ENSGALP00000013917,ENSGALP00000048753,ENSGALP00000053908,ENSGALP00000068282,ENSGALP00000007481,ENSGALP00000005125,…	0.00116358	0.505407	0.049459
GO:1903506	regulation of nucleic acid-templated transcription	32	ENSGALP00000045196,ENSGALP00000067406,ENSGALP00000067824,ENSGALP00000005125,ENSGALP00000006289,ENSGALP00000016725,ENSGALP00000030803,ENSGALP00000045263,ENSGALP00000055687,ENSGALP00000057186,ENSGALP00000061869,ENSGALP00000072137,ENSGALP00000073275,ENSGALP00000073326,ENSGALP00000060110,ENSGALP00000051809,ENSGALP00000059748,ENSGALP00000021203,ENSGALP00000046411,ENSGALP00000059294,ENSGALP00000023047,…	0.00154033	0.505407	0.0486322
GO:2001141	regulation of RNA biosynthetic process	32	ENSGALP00000045196,ENSGALP00000067406,ENSGALP00000067824,ENSGALP00000005125,ENSGALP00000006289,ENSGALP00000016725,ENSGALP00000030803,ENSGALP00000045263,ENSGALP00000055687,ENSGALP00000057186,ENSGALP00000061869,ENSGALP00000072137,ENSGALP00000073275,ENSGALP00000073326,ENSGALP00000060110,ENSGALP00000051809,ENSGALP00000059748,ENSGALP00000021203,ENSGALP00000046411,ENSGALP00000059294,ENSGALP00000023047,…	0.00161923	0.505407	0.0484848
GO:0000978	RNA polymerase II proximal promoter sequence-specific DNA binding	7	ENSGALP00000044469,ENSGALP00000005531,ENSGALP00000045196,ENSGALP00000051809,ENSGALP00000053908,ENSGALP00000059294,ENSGALP00000067824	0.00175075	0.505407	0.112903
GO:0001012	RNA polymerase II regulatory region DNA binding	9	ENSGALP00000071027,ENSGALP00000073326,ENSGALP00000005531,ENSGALP00000045196,ENSGALP00000051809,ENSGALP00000053908,ENSGALP00000059294,ENSGALP00000067824,ENSGALP00000044469	0.00176757	0.505407	0.0918367
GO:0000977	RNA polymerase II regulatory region sequence-specific DNA binding	9	ENSGALP00000005531,ENSGALP00000045196,ENSGALP00000051809,ENSGALP00000053908,ENSGALP00000059294,ENSGALP00000067824,ENSGALP00000044469,ENSGALP00000071027,ENSGALP00000073326	0.00176757	0.505407	0.0918367
GO:0000987	proximal promoter sequence-specific DNA binding	7	ENSGALP00000005531,ENSGALP00000045196,ENSGALP00000051809,ENSGALP00000053908,ENSGALP00000059294,ENSGALP00000067824,ENSGALP00000044469	0.00210871	0.505407	0.109375
GO:0051252	regulation of RNA metabolic process	34	ENSGALP00000045196,ENSGALP00000067406,ENSGALP00000067824,ENSGALP00000053764,ENSGALP00000005125,ENSGALP00000006289,ENSGALP00000016725,ENSGALP00000030803,ENSGALP00000045263,ENSGALP00000055687,ENSGALP00000057186,ENSGALP00000061869,ENSGALP00000072137,ENSGALP00000073275,ENSGALP00000073326,ENSGALP00000060110,ENSGALP00000051809,ENSGALP00000059748,ENSGALP00000021203,ENSGALP00000046411,ENSGALP00000059294,…	0.0028243	0.505407	0.0459459
GO:0000982	transcription factor activity, RNA polymerase II proximal promoter sequence-specific DNA binding	5	ENSGALP00000005531,ENSGALP00000053908,ENSGALP00000059294,ENSGALP00000067824,ENSGALP00000045196	0.0028491	0.505407	0.142857
GO:0003700	DNA-binding transcription factor activity	11	ENSGALP00000005531,ENSGALP00000053908,ENSGALP00000059294,ENSGALP00000067824,ENSGALP00000045196,ENSGALP00000067406,ENSGALP00000005125,ENSGALP00000006289,ENSGALP00000007481,ENSGALP00000008820,ENSGALP00000073326	0.00329309	0.505407	0.0738255
GO:0001077	proximal promoter DNA-binding transcription activator activity, RNA polymerase II-specific	4	ENSGALP00000005531,ENSGALP00000053908,ENSGALP00000059294,ENSGALP00000067824	0.00365935	0.505407	0.173913
GO:0019219	regulation of nucleobase-containing compound metabolic process	36	ENSGALP00000045196,ENSGALP00000067406,ENSGALP00000067824,ENSGALP00000053764,ENSGALP00000005125,ENSGALP00000006289,ENSGALP00000016725,ENSGALP00000030803,ENSGALP00000045263,ENSGALP00000055687,ENSGALP00000057186,ENSGALP00000061869,ENSGALP00000072137,ENSGALP00000073275,ENSGALP00000073326,ENSGALP00000060110,ENSGALP00000051809,ENSGALP00000059748,ENSGALP00000013917,ENSGALP00000021203,ENSGALP00000046411,…	0.00367671	0.505407	0.0444444
GO:0140110	transcription regulator activity	15	ENSGALP00000005531,ENSGALP00000053908,ENSGALP00000059294,ENSGALP00000067824,ENSGALP00000045196,ENSGALP00000059748,ENSGALP00000005125,ENSGALP00000006289,ENSGALP00000007481,ENSGALP00000008820,ENSGALP00000073326,ENSGALP00000067406,ENSGALP00000016725,ENSGALP00000055687,ENSGALP00000072976	0.00397808	0.505407	0.0612245
GO:0000976	transcription regulatory region sequence-specific DNA binding	9	ENSGALP00000071027,ENSGALP00000073326,ENSGALP00000005531,ENSGALP00000045196,ENSGALP00000051809,ENSGALP00000053908,ENSGALP00000059294,ENSGALP00000067824,ENSGALP00000044469	0.00439675	0.505407	0.0803571
GO:0006351	transcription, DNA-templated	33	ENSGALP00000045196,ENSGALP00000067406,ENSGALP00000067824,ENSGALP00000005125,ENSGALP00000006289,ENSGALP00000016725,ENSGALP00000030803,ENSGALP00000045263,ENSGALP00000055687,ENSGALP00000057186,ENSGALP00000061869,ENSGALP00000072137,ENSGALP00000073275,ENSGALP00000073326,ENSGALP00000060110,ENSGALP00000051809,ENSGALP00000059748,ENSGALP00000021203,ENSGALP00000046411,ENSGALP00000059294,ENSGALP00000023047,…	0.00442961	0.505407	0.045082
GO:0008038	neuron recognition	2	ENSGALP00000067979,ENSGALP00000071187	0.00464232	0.505407	0.5
GO:0097542	ciliary tip	2	ENSGALP00000061869,ENSGALP00000071187	0.00464232	0.505407	0.5
GO:0016602	CCAAT-binding factor complex	2	ENSGALP00000005125,ENSGALP00000044324	0.00464232	0.505407	0.5
GO:0008093	cytoskeletal adaptor activity	2	ENSGALP00000044954,ENSGALP00000052756	0.00464232	0.505407	0.5
